# Supplementary material for: Allelic Analysis of the Gli-B1 Locus in Hexaploid Wheat Using Reverse-Phase–Ultra-Performance Liquid Chromatography
Source: Molecules. 2025 Jan 30;30(3):609. doi: 10.3390/molecules30030609 (PMC11821039; doi:10.3390/molecules30030609)
Supplement: Supplementary file 1 [file molecules-30-00609-s001.zip › Table S1.xlsx]

## Sheet: Supp. Table 1
Supp. Table 1. Classification of Gli-B1 alleles encoding ω5-gliadins in 73 wheat cultivars
cultivars	*Gli-B1	Origin
Apexal	e	France, Austria
Aradi	o	Spain
Aragon 03	o	Spain
Arcane	f	France
Arminda	f	Holland
Avalon	f	UK
Barbilla	g	Spain
Bezostaya	b	Russia
Brimstone	f	UK
Camp-Remy	f	France
Canaleja	h	Spain
Candeal Alcala	f	Spain
Capitole	f	France
Cappelle-Desprez	f	France
Carat	b	France
Castan	f	France
Champlein	f	France
Champtal	g	France
Chinese Spring	a	China
Chinook	r	Canada
Chopin	d	France
Clement	l	France
Corin	f	UK
Creneau	b	France
Dankowska	f	-
Darius	f	France
Ducat	f	France
Fournil	e	France
Friedland	f	France
Futur	f	Germany
Gabo	b	Australia
Gala	f	France
Genial	f	France
Ghurka	i	Australia
Glenlea	f	Canada
Halberd	i	Australia
Hardi	f	France
Inia66	p	Mexico
Insignia	i	Australia
Kavkaz	l	Russia
Krasnodonka	h	Ukraine
Kremena	k	Bulgaria
Levent	o	Bulgaria
Lutescens 62	e	Russia
Magnif 27	k	Argentina
Mara	g	Italy
Maris Freeman	f	UK
Marquis	b	Canada
Mentana	k	Italy
Montjuich*	o	Spain
Neepawa	d	Canada
Norin 61	m	Japan
Orepi	f	France
Pane 247	k	Spain
Partizanka	b	Serbia
Petrel	d	France
Prinqual	c	France
Recital	f	France
Rempart	m	-
Renan	b	France
Resistente	s	Italy
Rivoli	b	France
Rudi	h	France
Sadovo	g	Bulgaria
San Rafael	o	Spain
Seri 82	l	Mexico
Soissons	b	France
Suneca	d	Australia
Thesee	f	France
Tincurrin	h	Australia
Titien	m	France
Yecora	d	-
Yecora Rojo	d	USA
*Allelic infomarion of Gli-B1 in wheat cultivars is provided in Genetic Resources Information System for Wheat and Triticale (GRIS, http://www.wheatpedigree.net, accessed on 10 October 2023)
